# Supplementary material for: Changing nutrient cycling in Lake Baikal, the world’s oldest lake
Source: Proc Natl Acad Sci U S A. 2020 Oct 19;117(44):27211–7. doi: 10.1073/pnas.2013181117 (PMC7959572; doi:10.1073/pnas.2013181117)
Supplement: Supplementary File [file pnas.2013181117.sd01.xlsx]

## Sheet: Sheet1
Depth (cm)	Age (CE)	Age uncertainity (1σ)	Core	δ30Sidiatom	δ30Sidiatom absolute analytical error (2σ)	SIOH4 Utilisation (%)	SIOH4 Utilisation uncertainty (1σ)	SIOH4 Supply (%)	SIOH4 Supply uncertainty (1σ)
0.3	2013	1.5	BAIK13-4F	1.48237	0.147659	85.8617	7.06068	96.2417	14.743
0.7	2011	1.5	BAIK13-4F	1.35432	0.0906909	77.9084	7.13726	77.1559	12.5715
0.7	2007	2.025	BAIK13-1C	1.30094	0.0839303	74.5927	7.27542	69.4678	11.6095
0.9	2005	2.175	BAIK13-1C	1.22401	0.0595552	69.8142	7.37214	100	17.3399
1.3	2000	2.125	BAIK13-1C	1.23845	0.0955281	70.7113	7.21503	88.123	15.0158
1.9	1990	3.05	BAIK13-1C	1.29699	0.0502281	74.347	7.20273	69.971	11.815
2.3	1981	2.95	BAIK13-1C	1.3949	0.0875743	80.4284	7.05942	61.6515	9.79889
2.5	1976	3.675	BAIK13-1C	1.3602	0.0604831	78.2733	7.08633	68.6386	11.154
2.9	1968	2.65	BAIK13-1C	1.40867	0.0921137	81.2839	7.00058	53.6501	8.36589
5.9	1966	3.75	BAIK13-4F	1.27204	0.0907213	72.7974	7.29049	58.5444	9.8352
3.5	1952	5	BAIK13-1C	1.34322	0.0553348	77.2185	7.20774	51.8656	8.40525
3.7	1944	4	BAIK13-1C	1.48917	0.0507052	86.2842	7.05054	43.7281	6.71645
6.7	1941	5.25	BAIK13-4F	1.32883	0.0855047	76.3246	7.14572	46.6262	7.76196
7.3	1918	9.25	BAIK13-4F	1.42698	0.0898849	82.421	7.10249	40.0085	6.31372
7.5	1910	12.5	BAIK13-4F	1.37367	0.0722564	79.1102	7.13163	37.2782	5.9851
4.9	1862	23.525	BAIK13-1C	1.55298	0.0889268	90.2474	6.94195	6.20368	0.933709
5.9	1619	126.425	BAIK13-1C	1.57868	0.0899287	91.8435	7.0098	6.33472	0.947125
10.3	1562	105.5	BAIK13-4F	1.44928	0.0688644	83.8062	7.09139	5.86644	0.921575
6.7	1399	172.225	BAIK13-1C	1.5501	0.0587822	90.0685	7.09718	5.62453	0.860757
11.5	1332	143	BAIK13-4F	1.37549	0.0986636	79.223	7.03177	7.03883	1.12514
7.7	1123	205.925	BAIK13-1C	1.40449	0.0904051	81.0244	7.11567	4.28829	0.691862
13.3	989	156.5	BAIK13-4F	1.19968	0.062016	68.3029	7.3434	5.97117	1.05763
8.3	955	219.025	BAIK13-1C	1.25108	0.058677	71.4958	7.27877	5.28698	0.912512
14.7	722	151.75	BAIK13-4F	1.38285	0.14462	79.6802	7.09852	11.2466	1.79742
9.5	620	237.4	BAIK13-1C	1.46441	0.0834264	84.7461	7.04844	11.787	1.82268
15.9	495	135.75	BAIK13-4F	1.24647	0.0599355	71.2094	7.28452	12.1742	2.0858
10.1	452	233	BAIK13-1C	1.43561	0.0548191	82.9572	7.18101	11.1038	1.73249
16.7	343	114.25	BAIK13-4F	1.19456	0.126671	67.9853	7.29144	12.0352	2.13925
