# Supplementary material for: Changing nutrient cycling in Lake Baikal, the world’s oldest lake
Source: Proc Natl Acad Sci U S A. 2020 Oct 19;117(44):27211–7. doi: 10.1073/pnas.2013181117 (PMC7959572; doi:10.1073/pnas.2013181117)
Supplement: Supplementary File [file pnas.2013181117.sd02.xlsx]

## Sheet: Sheet1
Depth (cm)	Age (CE)	BSi (%)	BSi MAR
0.1	2013	32.9059	0.360912
0.3	2012	32.1706	0.320151
0.5	2011	31.8689	0.256763
0.7	2009	27.9026	0.240966
0.9	2006	26.1157	0.219472
1.1	2003	33.5255	0.440903
1.3	2000	29.8808	0.253785
1.5	1996	27.6975	0.235879
1.7	1993	24.9587	0.211542
2.1	1985	22.6325	0.250629
2.3	1981	18.091	0.212579
2.7	1972	27.3616	0.253823
2.9	1967	23.819	0.187606
3.1	1962	24.6457	0.177607
3.3	1956	22.122	0.143724
3.5	1950	33.8488	0.182502
3.9	1934	23.8384	0.134025
4.1	1925	27.3035	0.147232
4.3	1914	33.7723	0.140424
4.5	1901	30.3688	0.096012
4.7	1886	35.0653	0.0828991
4.9	1868	25.9712	0.0252685
5.1	1824	21.3067	0.0188021
5.3	1773	19.6766	0.0175925
5.7	1668	27.6418	0.0265707
5.9	1613	24.2574	0.0250811
6.1	1559	19.4486	0.0211136
6.3	1504	19.9515	0.0230652
6.5	1449	22.7542	0.0279084
6.7	1394	17.5813	0.0214419
6.9	1340	21.6158	0.0248027
7.1	1284	18.0549	0.0205678
7.3	1229	20.3283	0.0209935
7.5	1173	19.591	0.018545
7.7	1117	17.0199	0.0146455
7.9	1061	33.9155	0.0323383
8.1	1005	17.4991	0.0183128
8.3	949	13.9286	0.0161603
8.5	894	18.9576	0.0212361
8.7	838	24.6582	0.0271454
8.9	782	22.8412	0.025153
9.1	727	31.1393	0.0383105
9.3	672	32.8397	0.0446416
9.5	617	29.6064	0.0432811
9.7	561	25.66	0.0381049
9.9	506	24.9844	0.0370149
10.1	451	27.5766	0.0400317
10.3	395	34.5435	0.0517941
10.5	339	21.7439	0.0342521
10.7	284	21.3798	0.0347176
10.9	229	17.7494	0.00058161
