# Supplementary material for: Changing nutrient cycling in Lake Baikal, the world’s oldest lake
Source: Proc Natl Acad Sci U S A. 2020 Oct 19;117(44):27211–7. doi: 10.1073/pnas.2013181117 (PMC7959572; doi:10.1073/pnas.2013181117)
Supplement: Supplementary File [file pnas.2013181117.sd03.xlsx]

## Sheet: Sheet1
Age (CE)	May-June & Dec-Jan	May-June	Dec-Jan	Reanalysis product
1901	-28.335	-35.6299	-21.2466	CERA-20C
1902	-17.6244	-27.8359	-7.70188	CERA-20C
1903	-23.0916	-22.1583	-23.9985	CERA-20C
1904	-17.7659	-21.2569	-14.3736	CERA-20C
1905	-22.0592	-27.6196	-16.6561	CERA-20C
1906	-23.6541	-34.5092	-13.1061	CERA-20C
1907	-24.3666	-29.2523	-19.6191	CERA-20C
1908	-21.6794	-34.4368	-9.2829	CERA-20C
1909	-19.1784	-18.7893	-19.5564	CERA-20C
1910	-23.4315	-29.7378	-17.3037	CERA-20C
1911	-23.1639	-24.9945	-21.3851	CERA-20C
1912	-20.0005	-26.1072	-14.0665	CERA-20C
1913	-17.7408	-33.1382	-2.77906	CERA-20C
1914	-12.0341	-14.4676	-9.66947	CERA-20C
1915	-10.7291	-18.2138	-3.45603	CERA-20C
1916	-14.0439	-14.8817	-13.2298	CERA-20C
1917	-22.0977	-23.8108	-20.4331	CERA-20C
1918	-23.0458	-20.992	-25.0414	CERA-20C
1919	-23.8411	-34.3275	-13.6514	CERA-20C
1920	-17.7216	-17.9423	-17.5071	CERA-20C
1921	-23.0448	-14.7469	-31.108	CERA-20C
1922	-28.4802	-35.716	-21.4491	CERA-20C
1923	-5.53515	-9.58663	-1.5983	CERA-20C
1924	-19.0973	-24.4729	-13.8737	CERA-20C
1925	-9.96868	-15.5725	-4.52339	CERA-20C
1926	-10.1238	-9.63432	-10.5995	CERA-20C
1927	-19.0507	-21.5031	-16.6677	CERA-20C
1928	-13.8802	-8.00128	-19.5927	CERA-20C
1929	-20.327	-16.0194	-24.5126	CERA-20C
1930	-12.053	-17.97	-6.30343	CERA-20C
1931	-12.695	-17.1655	-8.35105	CERA-20C
1932	-5.4834	-4.60105	-6.34079	CERA-20C
1933	-15.9109	-7.57367	-24.0122	CERA-20C
1934	-16.6476	-18.8607	-14.4971	CERA-20C
1935	-5.22277	-6.35682	-4.1208	CERA-20C
1936	-10.0838	1.82986	-21.6604	CERA-20C
1937	-23.1886	-25.7115	-20.737	CERA-20C
1938	-6.80998	-11.234	-2.5111	CERA-20C
1939	-13.1258	-9.81103	-16.3467	CERA-20C
1940	-6.70846	-12.2977	-1.27734	CERA-20C
1941	-17.4335	-9.44585	-25.1951	CERA-20C
1942	-3.96159	1.99292	-9.74763	CERA-20C
1943	-9.19782	-3.46374	-14.7697	CERA-20C
1944	-6.04883	-0.268317	-11.6658	CERA-20C
1945	-7.43848	-19.9188	4.6887	CERA-20C
1946	-3.18151	4.87135	-11.0065	CERA-20C
1947	-10.4594	-10.3126	-10.6021	CERA-20C
1948	-3.76222	0.0171854	-7.4347	CERA-20C
1949	-8.18466	-2.54696	-13.6629	CERA-20C
1950	-11.7638	-10.2478	-13.237	CERA-20C
1951	3.07709	-1.30532	7.33551	CERA-20C
1952	-7.28133	-2.11636	-12.3002	CERA-20C
1953	-7.22432	-6.12319	-8.29429	CERA-20C
1954	-20.1136	-14.3712	-25.6936	CERA-20C
1955	-3.6535	-7.70249	0.280931	CERA-20C
1956	-14.8879	-10.5899	-19.0643	CERA-20C
1957	3.26669	5.21154	1.37686	CERA-20C
1958	-4.31954	-7.56598	-1.16495	CERA-20C
1959	-8.13755	-8.05445	-8.21829	CERA-20C
1960	-10.6319	-13.3853	-7.95633	CERA-20C
1961	-0.821805	3.31349	-4.8401	CERA-20C
1962	0.635302	3.64891	-2.29305	CERA-20C
1963	-2.31444	-4.30765	-0.37763	CERA-20C
1964	-3.11888	-7.29177	0.935946	CERA-20C
1965	4.2178	-5.43095	13.5936	CERA-20C
1966	-9.05548	-9.54486	-8.57995	CERA-20C
1967	-18.9551	-11.7975	-25.9102	CERA-20C
1968	-7.17801	1.72698	-15.831	CERA-20C
1969	2.56567	-0.664746	5.7047	CERA-20C
1970	-8.10019	-3.65924	-12.4155	CERA-20C
1971	-4.78876	-9.55571	-0.156672	CERA-20C
1972	-5.15062	-5.98144	-4.34329	CERA-20C
1973	0.297426	-6.47268	6.87599	CERA-20C
1974	-2.51482	6.97116	-11.7324	CERA-20C
1975	-3.37898	-6.21281	-0.625322	CERA-20C
1976	-7.29607	0.620802	-14.989	CERA-20C
1977	-6.48822	-10.4816	-2.60786	CERA-20C
1978	6.02662	2.48397	9.46905	CERA-20C
1979	-2.89818	2.02783	-7.68483	CERA-20C
1980	-5.7422	-3.31941	-8.09645	CERA-20C
1981	5.0606	7.91695	2.28506	CERA-20C
1982	1.64589	-3.52265	6.6682	CERA-20C
1983	-3.88007	-7.92173	0.0472456	CERA-20C
1984	2.06935	0.430578	3.66176	CERA-20C
1985	-10.8997	-12.4401	-9.40296	CERA-20C
1986	-5.28103	-9.47319	-1.20748	CERA-20C
1987	4.03542	2.98686	5.05432	CERA-20C
1988	-0.906015	-3.17967	1.30332	CERA-20C
1989	3.41811	5.36215	1.52907	CERA-20C
1990	5.29268	0.241675	10.2008	CERA-20C
1991	-5.36847	-1.43019	-9.19533	CERA-20C
1992	-12.1434	-14.9574	-9.40909	CERA-20C
1993	7.13387	1.4569	12.6502	CERA-20C
1994	-0.537607	-5.72561	4.50362	CERA-20C
1995	3.39996	-0.364972	7.05838	CERA-20C
1996	11.1253	8.41272	13.7612	CERA-20C
1997	3.43163	14.3902	-7.21687	CERA-20C
1998	8.32664	9.10169	7.57352	CERA-20C
1999	-12.7687	-7.58749	-17.8033	CERA-20C
2000	-7.89188	-3.53748	-12.1231	CERA-20C
2001	-1.24666	-11.5093	8.72562	CERA-20C
2002	-13.8302	-9.60703	-17.934	CERA-20C
2003	-2.93953	-5.49431	-0.457035	CERA-20C
2004	-9.3289	-2.62501	-15.8431	CERA-20C
2005	-4.83199	-6.30442	-3.40123	CERA-20C
2006	-2.24874	4.54233	-8.84769	CERA-20C
2007	0.33465	8.60422	-7.70095	CERA-20C
2008	3.34081	2.36721	4.28688	CERA-20C
2009	8.43066	14.9348	2.11057	CERA-20C
1979	0.530054	9.72403	-8.18868	ERA5
1980	-2.18279	-1.02555	-3.2802	ERA5
1981	3.50371	1.80669	5.11302	ERA5
1982	7.32063	-0.212513	14.4644	ERA5
1983	5.88891	-1.37922	12.7813	ERA5
1984	5.07975	2.52504	7.50241	ERA5
1985	-2.30758	-2.66614	-1.96755	ERA5
1986	2.64526	4.24966	1.12378	ERA5
1987	3.20519	0.0204155	6.22535	ERA5
1988	0.943362	3.09768	-1.09959	ERA5
1989	-1.06188	3.37823	-5.27249	ERA5
1990	-2.39343	-11.2122	5.96945	ERA5
1991	-9.45676	-6.18722	-12.5573	ERA5
1992	-10.4417	-6.63448	-14.0521	ERA5
1993	7.71016	-0.00846904	15.0298	ERA5
1994	9.80802	-1.81227	20.8276	ERA5
1995	9.93809	2.60554	16.8916	ERA5
1996	-0.0414657	1.37713	-1.38673	ERA5
1997	1.2426	7.95497	-5.1228	ERA5
1998	6.17955	11.2023	1.41646	ERA5
1999	-10.9668	-6.16933	-15.5163	ERA5
2000	-1.57825	8.88404	-11.4997	ERA5
2001	2.03597	-7.10472	10.7042	ERA5
2002	-8.37469	-7.4418	-9.25936	ERA5
2003	0.317695	-3.06049	3.52126	ERA5
2004	-4.12033	-0.124697	-7.90943	ERA5
2005	8.20175	-0.84632	16.7821	ERA5
2006	-0.325513	10.2334	-10.3386	ERA5
2007	11.801	11.687	11.9092	ERA5
2008	13.562	9.88973	17.0445	ERA5
2009	15.5039	23.0884	8.31138	ERA5
2010	3.31136	0.0390212	6.41455	ERA5
2011	5.05101	-3.51929	13.1783	ERA5
2012	3.09256	12.3396	-5.67645	ERA5
2013	6.26389	4.68875	7.75761	ERA5
2014	-1.18305	-2.40502	-0.0242352	ERA5
2015	0.475607	-2.0654	2.88527	ERA5
2016	-2.90215	-0.122731	-5.53789	ERA5
2017	9.11981	0.917924	16.8977	ERA5
