# Supplementary material for: Changing nutrient cycling in Lake Baikal, the world’s oldest lake
Source: Proc Natl Acad Sci U S A. 2020 Oct 19;117(44):27211–7. doi: 10.1073/pnas.2013181117 (PMC7959572; doi:10.1073/pnas.2013181117)
Supplement: Supplementary File [file pnas.2013181117.sd04.xlsx]

## Sheet: Sheet1
Age (CE)	May-June & Dec-Jan	May-June	Dec-Jan	Reanalysis product
1903	-26.7226	-35.2841	14.5746	CERA-20C
1904	-37.165	-35.2868	-34.3312	CERA-20C
1905	-42.2527	-41.9347	-37.8992	CERA-20C
1906	-39.5799	-46.5072	-9.23212	CERA-20C
1907	-42.0038	-51.0198	-9.04173	CERA-20C
1908	-35.791	-42.5705	-8.07769	CERA-20C
1909	-42.7908	-48.4793	-18	CERA-20C
1910	-43.0259	-48.3832	-23.6738	CERA-20C
1911	-49.7382	-48.8405	-51.0545	CERA-20C
1912	-38.5808	-43.3697	-23.9303	CERA-20C
1913	-32.4383	-30.2481	-27.2502	CERA-20C
1914	-28.3806	-27.6016	-17.7809	CERA-20C
1915	-28.0009	-24.0205	-17.5286	CERA-20C
1916	-21.0059	-11.8119	-11.4225	CERA-20C
1917	-30.6034	-16.5772	-32.2415	CERA-20C
1918	-29.2342	-20.1953	-38.985	CERA-20C
1919	-29.4211	-14.9748	-43.7888	CERA-20C
1920	-24.2502	-8.01228	-46.3087	CERA-20C
1921	-32.1744	-23.2324	-51.4447	CERA-20C
1922	-28.6399	-16.1908	-53.5846	CERA-20C
1923	-40.6974	-30.1451	-49.9383	CERA-20C
1924	-37.2889	-30.8753	-49.1585	CERA-20C
1925	-46.0498	-46.485	-39.9147	CERA-20C
1926	-47.3861	-46.538	-41.3578	CERA-20C
1927	-44.7692	-47.4499	-32.5773	CERA-20C
1928	-40.3945	-45.3795	-23.024	CERA-20C
1929	-43.0684	-41.5783	-31.3059	CERA-20C
1930	-36.9751	-33.7755	-39.8591	CERA-20C
1931	-34.0023	-26.3022	-42.3017	CERA-20C
1932	-40.677	-32.1529	-52.7069	CERA-20C
1933	-43.9181	-32.3754	-60.5791	CERA-20C
1934	-36.4353	-30.4198	-50.6284	CERA-20C
1935	-31.8473	-21.561	-41.2535	CERA-20C
1936	-21.2851	-17.401	-23.2897	CERA-20C
1937	1.90735	13.8769	-10.0122	CERA-20C
1938	11.856	18.8038	11.3731	CERA-20C
1939	11.7145	19.988	13.3812	CERA-20C
1940	15.2046	15.7801	29.9929	CERA-20C
1941	13.3359	15.0935	18.5839	CERA-20C
1942	-3.1288	-11.4177	10.0821	CERA-20C
1943	-12.3213	-18.5419	-7.17088	CERA-20C
1944	-11.7469	-23.387	2.48262	CERA-20C
1945	-16.9659	-24.0553	-17.1249	CERA-20C
1946	-15.8158	-22.7719	-11.1489	CERA-20C
1947	-16.2894	-24.1228	-1.78286	CERA-20C
1948	-0.166938	-6.28252	1.61931	CERA-20C
1949	-10.1461	-13.0628	-17.3634	CERA-20C
1950	-7.55815	-12.0393	-5.10928	CERA-20C
1951	8.31036	7.41314	16.7084	CERA-20C
1952	12.993	29.1727	3.43404	CERA-20C
1953	-0.628977	11.6903	11.7085	CERA-20C
1954	5.07285	21.5907	16.7029	CERA-20C
1955	5.51206	24.8457	8.28192	CERA-20C
1956	-16.5226	2.15652	-22.2291	CERA-20C
1957	-7.1197	4.50032	-5.89961	CERA-20C
1958	-3.10591	17.7385	-25.551	CERA-20C
1959	-6.73305	8.2523	-24.017	CERA-20C
1960	-9.63432	0.370072	-14.6952	CERA-20C
1961	-18.8358	-12.6637	-15.0753	CERA-20C
1962	-32.1514	-35.4944	-22.4877	CERA-20C
1963	-34.4076	-47.2503	0.40108	CERA-20C
1964	-27.5112	-41.2852	9.81404	CERA-20C
1965	-16.897	-23.4546	8.38082	CERA-20C
1966	-0.515671	4.44477	16.1038	CERA-20C
1967	1.73809	6.54031	22.1561	CERA-20C
1968	2.78305	12.5515	2.44191	CERA-20C
1969	1.69119	18.3715	-2.15155	CERA-20C
1970	0.73047	19.9567	-14.9286	CERA-20C
1971	3.8693	22.7043	-16.8838	CERA-20C
1972	-2.26568	15.4754	-21.7344	CERA-20C
1973	-5.31563	9.4222	-11.0127	CERA-20C
1974	3.42286	5.23542	27.1797	CERA-20C
1975	-1.1768	-9.05427	44.5264	CERA-20C
1976	-7.37568	-25.1711	44.9977	CERA-20C
1977	-3.85983	-12.4706	34.122	CERA-20C
1978	-1.30862	-10.8729	40.3157	CERA-20C
1979	-3.23349	-4.35969	3.37301	CERA-20C
1980	-4.28513	-3.01175	-3.78747	CERA-20C
1981	3.99278	3.24003	10.5774	CERA-20C
1982	27.2639	38.2689	23.1223	CERA-20C
1983	24.2206	37.5626	12.2568	CERA-20C
1984	26.4625	32.2551	43.6628	CERA-20C
1985	14.9658	20.6831	33.3548	CERA-20C
1986	2.73361	17.6123	15.1266	CERA-20C
1987	-20.9424	-24.1728	8.70346	CERA-20C
1988	-11.4642	-19.6635	34.3315	CERA-20C
1989	-23.3253	-20.8476	-9.91461	CERA-20C
1990	-12.0811	-3.88653	-16.7095	CERA-20C
1991	-10.6847	-8.31995	-22.9333	CERA-20C
1992	-6.38998	-8.11853	-8.51317	CERA-20C
1993	-18.8361	-14.1868	-41.6291	CERA-20C
1994	-8.53077	-1.97047	-23.1744	CERA-20C
1995	-7.64936	-4.55431	-11.2276	CERA-20C
1996	-11.9043	-11.6613	-4.22262	CERA-20C
1997	-10.897	-7.85163	-12.367	CERA-20C
1998	15.8919	17.9926	17.5855	CERA-20C
1999	7.96947	7.6248	3.18217	CERA-20C
2000	12.4637	35.5872	-0.342778	CERA-20C
2001	37.4382	60.5777	9.29543	CERA-20C
2002	29.897	53.0646	3.04375	CERA-20C
2003	10.1144	34.2839	-14.4438	CERA-20C
2004	3.72086	28.886	-17.7018	CERA-20C
2005	2.16804	-5.34508	19.9277	CERA-20C
2006	-17.6662	-15.5123	4.41023	CERA-20C
2007	-6.60211	-9.73525	32.8599	CERA-20C
1981	-16.3447	0.177462	-46.9414	ERA5
1982	2.05668	18.7679	-38.2658	ERA5
1983	8.78191	32.9704	-53.3475	ERA5
1984	13.7543	29.2455	-32.8835	ERA5
1985	7.48867	17.9401	-33.6023	ERA5
1986	4.88069	11.5553	-28.9203	ERA5
1987	-22.2015	-25.4967	-32.0225	ERA5
1988	-26.3588	-38.6226	-8.07066	ERA5
1989	-33.4544	-37.8191	-26.9941	ERA5
1990	-19.9523	-17.748	-32.7432	ERA5
1991	-15.8407	-16.7905	-37.0617	ERA5
1992	-1.60337	-11.1985	3.79203	ERA5
1993	2.00289	-8.61758	2.26438	ERA5
1994	3.2422	-8.57883	13.071	ERA5
1995	3.34485	-18.3397	38.0533	ERA5
1996	-1.93762	-18.0491	34.153	ERA5
1997	-13.622	-17.527	-7.8937	ERA5
1998	2.80542	17.5316	-10.3044	ERA5
1999	-0.779551	16.5416	-20.0789	ERA5
2000	5.31204	42.9838	-36.1158	ERA5
2001	26.9159	67.4842	-32.5131	ERA5
2002	27.4963	61.7894	-23.564	ERA5
2003	3.64019	24.4986	-35.7813	ERA5
2004	-2.29058	15.6413	-37.623	ERA5
2005	3.01091	-4.38033	9.22952	ERA5
2006	-11.1274	-14.2993	8.71819	ERA5
2007	-6.47484	-9.29892	14.8713	ERA5
2008	-0.64836	-0.154364	14.8043	ERA5
2009	10.3903	12.8276	16.317	ERA5
2010	3.54766	18.0897	-19.7686	ERA5
2011	2.56627	10.0591	-16.5235	ERA5
2012	2.21079	11.5282	-25.7539	ERA5
2013	-1.03397	6.86002	-29.4814	ERA5
2014	-6.82086	-2.64713	-30.454	ERA5
2015	-5.91539	-11.1354	-21.4249	ERA5
